# Supplementary material for: Withasomniferol C, a new potential SARS-CoV-2 main protease inhibitor from the Withania somnifera plant proposed by in silico approaches
Source: PeerJ. 2022 Jun 2;10:e13374. doi: 10.7717/peerj.13374 (PMC9167582; doi:10.7717/peerj.13374)
Supplement: Supplemental Information 1 [file peerj-10-13374-s001.xlsx]

## Sheet: Supplementary file1
Supplementary file 1 : List of compounds collected from the literature survey.
No	Compound Labels	Compound Name	Pubmed ID (PMID)	Backward reference	Experimental method
1	WS1	Withafastuosin D diacetate	27605335	Ashwagandha in brain disorders: A review of recent developments(https://doi.org/10.1016/j.jep.2020.112876)
2	WS2	Withafastuosin E	27241252	Ashwagandha in brain disorders: A review of recent developments(https://doi.org/10.1016/j.jep.2020.112876)
3	WS3	Withaphysalin C	27241252
4	WS4	Withaphysalin D	27241252
5	WS5	Withaphysalin F	27241252
6	WS6	Withaphysalin M	27241252
7	WS7	Withaphysalin N	27241252
8	WS8	Withaphysalin O	27241252
9	WS9	withasomniferol A	30776236	Anjaneyulu ASR, Rao SD (1997) New withanolides from the roots of Withania somnifera. Indian J Chem 36(5):424–433	spectroscopic methods
10	WS10	withasomniferol B	30776236	Anjaneyulu ASR, Rao SD (1997) New withanolides from the roots of Withania somnifera. Indian J Chem 36(5):424–433	spectroscopic methods
11	WS11	withasomniferol C	25572656	Anjaneyulu ASR, Rao SD (1997) New withanolides from the roots of Withania somnifera. Indian J Chem 36(5):424–433	spectroscopic methods
