# Supplementary material for: Withasomniferol C, a new potential SARS-CoV-2 main protease inhibitor from the Withania somnifera plant proposed by in silico approaches
Source: PeerJ. 2022 Jun 2;10:e13374. doi: 10.7717/peerj.13374 (PMC9167582; doi:10.7717/peerj.13374)
Supplement: Supplemental Information 2 [file peerj-10-13374-s002.xlsx]

## Sheet: Sheet1
Supplementary file 2 : Molecular similarity analysis of the collected WS compounds.
No	New labels	Tanimoto Morgan	Reference structure
1	WS1	0.338129	CHEMBL1200542
2	WS2	0.351562	CHEMBL272621
3	WS3	0.289256	CHEMBL90593
4	WS4	0.299213	CHEMBL2140203
5	WS5	0.320896	CHEMBL250172
6	WS6	0.320896	CHEMBL250172
7	WS7	0.330827	CHEMBL250172
8	WS8	0.307143	CHEMBL250172
9	WS9	0.288889	CHEMBL1153
10	WS10	0.318471	CHEMBL4285883
11	WS11	0.338235	CHEMBL4303276
