# Supplementary material for: Withasomniferol C, a new potential SARS-CoV-2 main protease inhibitor from the Withania somnifera plant proposed by in silico approaches
Source: PeerJ. 2022 Jun 2;10:e13374. doi: 10.7717/peerj.13374 (PMC9167582; doi:10.7717/peerj.13374)
Supplement: Supplemental Information 3 [file peerj-10-13374-s003.xlsx]

## Sheet: Sheet1
Supplementary file 3: Molecular docking results of WS compounds
No	Compound	Binding engry(Kcal/mol)
1	WS1	-8
2	WS2	-6.3
3	WS3	-7.5
4	WS4	-8.2
5	WS5	-7.5
6	WS6	-7.5
7	WS7	-7.6
8	WS8	-7.5
9	WS9	-7.5
10	WS10	-7.4
11	WS11	-7.8
