# Supplementary material for: Withasomniferol C, a new potential SARS-CoV-2 main protease inhibitor from the Withania somnifera plant proposed by in silico approaches
Source: PeerJ. 2022 Jun 2;10:e13374. doi: 10.7717/peerj.13374 (PMC9167582; doi:10.7717/peerj.13374)
Supplement: Supplemental Information 4 [file peerj-10-13374-s004.xlsx]

## Sheet: Sheet1
Supplementary file 4 : Complemenatry analysis of experimental SARS-CoV-2 main protease and best docked pose
PDB	intercept	slope	R_squared
5r81	-6.22343	-0.882515	0.567996
6w79	-5.82876	-0.976481	0.514862
5r80	-5.64815	-1.05569	0.664464
5rf6	-5.62885	-1.08576	0.658958
5reh	-5.64006	-1.09533	0.648473
5r7z	-5.54163	-1.102	0.669695
5re9	-5.41507	-1.114	0.739747
7l5d	-5.49857	-1.11484	0.627341
5rez	-5.21376	-1.13512	0.721036
5re4	-5.27389	-1.17869	0.624905
5rfe	-5.00246	-1.2388	0.666615
5rf3	-5.13734	-1.24978	0.740533
5rh0	-4.85804	-1.27039	0.738843
5rf1	-4.86157	-1.3023	0.728232
5rgz	-4.69647	-1.31197	0.690127
5rgy	-4.90803	-1.31613	0.792542
7ju7	-4.61579	-1.3717	0.738718
5rgx	-4.50315	-1.37909	0.719055
7kx5	-4.52407	-1.38115	0.678871
5rgk	-4.68073	-1.42318	0.764298
5rgw	-4.4592	-1.43947	0.784785
5rh2	-4.31865	-1.45655	0.794716
5rgv	-4.31392	-1.47138	0.75423
5r83	-4.21214	-1.50787	0.768387
5r82	-4.23484	-1.51211	0.832906
5rh3	-4.17661	-1.51665	0.823916
5rgu	-4.2693	-1.54452	0.782693
5r84	-4.10908	-1.57857	0.830089
5rhd	-4.05274	-1.6523	0.849726
5rf2	-4.04137	-1.68381	0.841252
5rgi	-3.7866	-1.77233	0.830243
5rh1	-3.02023	-1.82875	0.839425
Docking_poses_top_5_results
WS1_conformation_1	-4.92939	-1.35559	0.652861
WS1_conformation_2	-4.48146	-1.54721	0.698358
WS1_conformation_3	-4.65806	-1.52834	0.84383
WS1_conformation_4	-5.85853	-1.15839	0.70165
WS1_conformation_5	-5.81419	-1.13969	0.66429
WS4_conformation_1	-5.80359	-1.05233	0.540449
WS4_conformation_2	-5.21431	-1.28649	0.672418
WS4_conformation_3	-7.33583	-0.617769	0.409843
WS4_conformation_4	-4.92154	-1.39996	0.795558
WS4_conformation_5	-6.00287	-1.0801	0.559784
WS7_conformation_1	-7.13396	-0.685554	0.55669
WS7_conformation_2	-4.9782	-1.36404	0.7535
WS7_conformation_3	-6.7595	-0.779244	0.611011
WS7_conformation_4	-6.46074	-0.9359	0.707358
WS7_conformation_5	-4.69601	-1.43288	0.602722
WS11_conformation_1	-5.07609	-1.35346	0.704802
WS11_conformation_2	-6.53845	-0.908724	0.606339
WS11_conformation_3	-4.43852	-1.60151	0.79566
WS11_conformation_4	-6.57067	-0.872188	0.553806
WS11_conformation_5	-5.2418	-1.33399	0.697588
