# Supplementary material for: Withasomniferol C, a new potential SARS-CoV-2 main protease inhibitor from the Withania somnifera plant proposed by in silico approaches
Source: PeerJ. 2022 Jun 2;10:e13374. doi: 10.7717/peerj.13374 (PMC9167582; doi:10.7717/peerj.13374)
Supplement: Supplemental Information 5 [file peerj-10-13374-s005.csv]

Supplementary file 5: Measurement of distance of docked poses from the regression line
	WS_ligand	Intercept	Slope	R_squared	distance
0	WS1_conformation_1	-4.929389903	-1.355589939	0.652861069	0.061827693
1	WS1_conformation_2	-4.481459131	-1.547210642	0.698358293	0.104551599
2	WS1_conformation_3	-4.658060579	-1.528336562	0.843829521	0.141567977
3	WS1_conformation_4	-5.858529236	-1.158393519	0.701649947	0.163543521
4	WS1_conformation_5	-5.814194848	-1.139692408	0.664290067	0.131975232
5	WS4_conformation_1	-5.803593465	-1.052327422	0.540448594	0.045648748
6	WS4_conformation_2	-5.214312588	-1.286485275	0.672417717	0.084813792
7	WS4_conformation_3	-7.33582554	-0.617769103	0.409843444	0.109452422
8	WS4_conformation_4	-4.921538552	-1.399959078	0.795557894	0.101550944
9	WS4_conformation_5	-6.002873747	-1.080102575	0.55978375	0.134055412
10	WS7_conformation_1	-7.133962264	-0.685554417	0.556690323	0.111058237
11	WS7_conformation_2	-4.978202396	-1.364038051	0.753499571	0.085045469
12	WS7_conformation_3	-6.759501401	-0.779244124	0.611010501	0.083574848
13	WS7_conformation_4	-6.460744586	-0.935899723	0.707358386	0.139488302
14	WS7_conformation_5	-4.696014792	-1.432883287	0.602721906	0.062663902
15	WS11_conformation_1	-5.07609231	-1.353460622	0.704801872	0.105453772
16	WS11_conformation_2	-6.538450379	-0.908723575	0.606338607	0.13784122
17	WS11_conformation_3	-4.43851739	-1.601509447	0.795660196	0.142792397
18	WS11_conformation_4	-6.570673095	-0.872188362	0.553806351	0.113146656
19	WS11_conformation_5	-5.241798583	-1.333990661	0.697587601	0.138513579
