# Supplementary material for: Withasomniferol C, a new potential SARS-CoV-2 main protease inhibitor from the Withania somnifera plant proposed by in silico approaches
Source: PeerJ. 2022 Jun 2;10:e13374. doi: 10.7717/peerj.13374 (PMC9167582; doi:10.7717/peerj.13374)
Supplement: Supplemental Information 7 [file peerj-10-13374-s007.xlsx]

## Sheet: Sheet1
MM/GBSA	0-30 ns					30-60 ns					60-90 ns					90-120 ns					120-150 ns					150-180 ns					180-210 ns					210-240 ns					240-270 ns					270-300 ns
	van der Waals	Electrostatic	Polar Solvation	Non-Polar Solv,	TOTAL	van der Waals	Electrostatic	Polar Solvation	Non-Polar Solv,	TOTAL	van der Waals	Electrostatic	Polar Solvation	Non-Polar Solv,	TOTAL	van der Waals	Electrostatic	Polar Solvation	Non-Polar Solv,	TOTAL	van der Waals	Electrostatic	Polar Solvation	Non-Polar Solv,	TOTAL	van der Waals	Electrostatic	Polar Solvation	Non-Polar Solv,	TOTAL	van der Waals	Electrostatic	Polar Solvation	Non-Polar Solv,	TOTAL	van der Waals	Electrostatic	Polar Solvation	Non-Polar Solv,	TOTAL	van der Waals	Electrostatic	Polar Solvation	Non-Polar Solv,	TOTAL	van der Waals	Electrostatic	Polar Solvation	Non-Polar Solv,
WS1	-49.9575	-10.513	29.2188	-6.53023	-37.782	-49.6235	-9.84213	27.6057	-6.3542	-38.2141	-49.405	-12.1877	29.0641	-6.28272	-38.8114	-46.9013	-5.79277	24.1861	-6.33473	-34.8427	-45.1862	-6.31991	23.6309	-5.94568	-33.8209	-40.6144	-5.39092	22.3721	-5.80145	-29.4347	-21.4571	-6.0715	15.559	-3.64147	-15.6111	-15.751	-4.88194	11.9175	-2.60123	-11.3167	-5.7907	-3.71326	6.57763	-1.06534	-3.99167	-22.5704	-23.0215	32.1476	-3.75757
WS4	-35.5827	-16.3813	30.1812	-4.97834	-26.7611	-28.574	-13.2844	24.8606	-4.44306	-21.4409	-29.3412	-16.6336	26.8728	-4.64772	-23.7496	-29.5829	-16.9125	27.3499	-4.71393	-23.8594	-29.588	-18.5369	29.1655	-4.64093	-23.6004	-28.5672	-16.9508	27.402	-4.57238	-22.6883	-28.7063	-18.1093	28.4852	-4.66689	-22.9973	-28.6016	-16.8522	27.3429	-4.65584	-22.7668	-23.968	-10.993	21.4194	-3.9153	-17.4568	-33.6506	-9.09699	23.9304	-5.33791
WS7_v1	-38.7709	-2.93415	17.7104	-5.41006	-29.4047	-31.8187	-21.2377	33.4217	-4.70769	-24.3425	-40.4901	-41.5421	51.1411	-5.54561	-36.4367	-40.6672	-39.4447	48.6204	-5.52805	-37.0196	-40.6745	-41.5849	49.6083	-5.50783	-38.1589	-41.8418	-43.8892	51.2366	-5.65779	-40.1522	-42.424	-44.0664	52.1665	-5.62755	-39.9514	-42.6791	-41.6997	50.283	-5.62117	-39.717	-41.4695	-43.0073	51.0486	-5.61648	-39.0447	-39.235	-38.2738	47.3838	-5.41604
WS7_v2	-32.3579	-14.5928	27.3239	-4.66253	-24.2893	-28.0969	-11.414	24.013	-4.14981	-19.6478	-27.4681	-15.7856	25.7031	-4.02565	-21.5764	-31.5371	-10.0167	22.5814	-4.28746	-23.2599	-31.7482	-5.84414	20.2464	-4.32208	-21.668	-32.5518	-8.05385	22.2349	-4.45445	-22.8252	-27.0017	-14.1808	23.8851	-3.80249	-21.1	-28.0062	-20.3054	28.5839	-3.89409	-23.6218	-22.8005	-12.671	19.8337	-3.37646	-19.0143	-12.0717	-5.16015	10.7314	-2.01592
WS11	-41.8612	-25.1699	41.6361	-5.62556	-31.0205	-46.6792	-29.8546	44.8859	-5.62424	-37.2721	-46.0668	-36.7309	49.225	-5.82421	-39.3969	-43.3289	-28.8924	43.6411	-5.86024	-34.4404	-43.7376	-32.3101	46.0095	-5.76705	-35.8053	-46.0603	-31.688	45.453	-5.60714	-37.9024	-45.7775	-29.5938	44.7768	-5.56904	-36.1635	-46.7446	-31.5027	46.6822	-5.60669	-37.1717	-43.8158	-44.4749	54.3523	-5.73508	-39.6735	-41.8967	-26.4617	41.5789	-5.41489
MM/GBSA	30	60	90	120	150	180	210	240	270	300
WS1	-37.782	-38.2141	-38.8114	-34.8427	-33.8209	-29.4347	-15.6111	-11.3167	-3.99167	-17.2018
WS4	-26.7611	-21.4409	-23.7496	-23.8594	-23.6004	-22.6883	-22.9973	-22.7668	-17.4568	-24.155
WS7_v1	-29.4047	-24.3425	-36.4367	-37.0196	-38.1589	-40.1522	-39.9514	-39.717	-39.0447	-35.5411
WS7_v2	-24.2893	-19.6478	-21.5764	-23.2599	-21.668	-22.8252	-21.1	-23.6218	-19.0143	-8.51631
WS11	-31.0205	-37.2721	-39.3969	-34.4404	-35.8053	-37.9024	-36.1635	-37.1717	-39.6735	-32.1943
MM/PBSA	0-30 ns					30-60 ns					60-90 ns					90-120 ns					120-150 ns					150-180 ns					180-210 ns					210-240 ns					240-270 ns					270-300 ns
	van der Waals	Electrostatic	Polar Solvation	Non-Polar Solv,	TOTAL	van der Waals	Electrostatic	Polar Solvation	Non-Polar Solv,	TOTAL	van der Waals	Electrostatic	Polar Solvation	Non-Polar Solv,	TOTAL	van der Waals	Electrostatic	Polar Solvation	Non-Polar Solv,	TOTAL	van der Waals	Electrostatic	Polar Solvation	Non-Polar Solv,	TOTAL	van der Waals	Electrostatic	Polar Solvation	Non-Polar Solv,	TOTAL	van der Waals	Electrostatic	Polar Solvation	Non-Polar Solv,	TOTAL	van der Waals	Electrostatic	Polar Solvation	Non-Polar Solv,	TOTAL	van der Waals	Electrostatic	Polar Solvation	Non-Polar Solv,	TOTAL	van der Waals	Electrostatic	Polar Solvation	Non-Polar Solv,
WS1	-49.9575	-10.513	34.8393	0	-25.6312	-49.6235	-9.84213	32.2404	0	-27.2252	-49.405	-12.1877	34.3864	0	-27.2063	-46.9013	-5.79277	28.3614	0	-24.3326	-45.1862	-6.31991	26.7342	0	-24.7719	-40.6144	-5.39092	24.173	0	-21.8323	-21.4571	-6.0715	14.3963	0	-13.1323	-15.751	-4.88194	11.5582	0	-9.07475	-5.7907	-3.71326	5.94843	0	-3.55553	-22.5704	-23.0215	30.9693	0
WS4	-35.5827	-16.3813	33.4554	0	-18.5085	-28.574	-13.2844	26.3645	0	-15.4939	-29.3412	-16.6336	27.526	0	-18.4487	-29.5829	-16.9125	28.3814	0	-18.1139	-29.588	-18.5369	30.0276	0	-18.0974	-28.5672	-16.9508	27.9583	0	-17.5596	-28.7063	-18.1093	29.4314	0	-17.3842	-28.6016	-16.8522	28.4614	0	-16.9924	-23.968	-10.993	22.6129	0	-12.348	-33.6506	-9.09699	28.1249	0
WS7_v1	-38.7709	-2.93415	19.6418	0	-22.0633	-31.8187	-21.2377	35.9487	0	-17.1078	-40.4901	-41.5421	54.0328	0	-27.9994	-40.6672	-39.4447	51.9336	0	-28.1784	-40.6745	-41.5849	52.455	0	-29.8044	-41.8418	-43.8892	53.7817	0	-31.9492	-42.424	-44.0664	54.7582	0	-31.7322	-42.6791	-41.6997	54.1747	0	-30.2041	-41.4695	-43.0073	54.5714	0	-29.9054	-39.235	-38.2738	51.2709	0
WS7_v2	-32.3579	-14.5928	27.8295	0	-19.1212	-28.0969	-11.414	22.3294	0	-17.1816	-27.4681	-15.7856	24.1491	0	-19.1047	-31.5371	-10.0167	24.0948	0	-17.4591	-31.7482	-5.84414	21.9001	0	-15.6922	-32.5518	-8.05385	24.3055	0	-16.3001	-27.0017	-14.1808	25.2108	0	-15.9717	-28.0062	-20.3054	30.2805	0	-18.0311	-22.8005	-12.671	21.2529	0	-14.2186	-12.0717	-5.16015	9.66511	0
WS11	-41.8612	-25.1699	44.2713	0	-22.7597	-46.6792	-29.8546	45.002	0	-31.5318	-46.0668	-36.7309	49.9886	0	-32.8091	-43.3289	-28.8924	44.9599	0	-27.2614	-43.7376	-32.3101	46.7488	0	-29.2989	-46.0603	-31.688	45.4835	0	-32.2648	-45.7775	-29.5938	45.059	0	-30.3123	-46.7446	-31.5027	46.443	0	-31.8042	-43.8158	-44.4749	54.439	0	-33.8518	-41.8967	-26.4617	42.3928	0
MM/PBSA	30	60	90	120	150	180	210	240	270	300
WS1	-25.6312	-27.2252	-27.2063	-24.3326	-24.7719	-21.8323	-13.1323	-9.07475	-3.55553	-14.6226
WS4	-18.5085	-15.4939	-18.4487	-18.1139	-18.0974	-17.5596	-17.3842	-16.9924	-12.348	-14.6227
WS7_v1	-22.0633	-17.1078	-27.9994	-28.1784	-29.8044	-31.9492	-31.7322	-30.2041	-29.9054	-26.2379
WS7_v2	-19.1212	-17.1816	-19.1047	-17.4591	-15.6922	-16.3001	-15.9717	-18.0311	-14.2186	-7.5667
WS11	-22.7597	-31.5318	-32.8091	-27.2614	-29.2989	-32.2648	-30.3123	-31.8042	-33.8518	-25.9656
[truncated: 1 more columns]
